# Supplementary material for: Non-human primate papillomavirus E6-mediated p53 degradation reveals ancient evolutionary adaptation of carcinogenic phenotype to host niche
Source: PLoS Pathog. 2022 Mar 25;18(3):e1010444. doi: 10.1371/journal.ppat.1010444 (PMC8986119; doi:10.1371/journal.ppat.1010444)
Supplement: S1 Data — (XLSX) [file ppat.1010444.s002.xlsx]

## Sheet: S1 Data
S1 Data. List of papillomavirus genomes used in this study.
PV type	NCBI	Genus	Species	PV phylogeny cluster&	Host binomial name	Host scientific name
HPV69	AB027020	Alphapapillomavirus	Alphapapillomavirus 5	Alpha-HPV-HR	Homo sapiens	human being
HPV82	AB027021	Alphapapillomavirus	Alphapapillomavirus 5	Alpha-HPV-HR	Homo sapiens	human being
HPV71	AB040456	Alphapapillomavirus	Alphapapillomavirus 14	Alpha-HPV-LR2	Homo sapiens	human being
HPV160	AB745694	Alphapapillomavirus	Alphapapillomavirus 2	Alpha-HPV-LR2	Homo sapiens	human being
HPV85	AF131950	Alphapapillomavirus	Alphapapillomavirus 7	Alpha-HPV-HR	Homo sapiens	human being
HPV83	AF151983	Alphapapillomavirus	Alphapapillomavirus 3	Alpha-HPV-LR2	Homo sapiens	human being
HPV84	AF293960	Alphapapillomavirus	Alphapapillomavirus 3	Alpha-HPV-LR2	Homo sapiens	human being
HPV86	AF349909	Alphapapillomavirus	Alphapapillomavirus 3	Alpha-HPV-LR2	Homo sapiens	human being
HPV91	AF419318	Alphapapillomavirus	Alphapapillomavirus 8	Alpha-HPV-LR1	Homo sapiens	human being
HPV89	AF436128	Alphapapillomavirus	Alphapapillomavirus 3	Alpha-HPV-LR2	Homo sapiens	human being
HPV74	AF436130	Alphapapillomavirus	Alphapapillomavirus 10	Alpha-HPV-LR1	Homo sapiens	human being
HPV87	AJ400628	Alphapapillomavirus	Alphapapillomavirus 3	Alpha-HPV-LR2	Homo sapiens	human being
HPV43	AJ620205	Alphapapillomavirus	Alphapapillomavirus 8	Alpha-HPV-LR1	Homo sapiens	human being
HPV81	AJ620209	Alphapapillomavirus	Alphapapillomavirus 3	Alpha-HPV-LR2	Homo sapiens	human being
HPV94	AJ620211	Alphapapillomavirus	Alphapapillomavirus 2	Alpha-HPV-LR2	Homo sapiens	human being
HPV90	AY057438	Alphapapillomavirus	Alphapapillomavirus 14	Alpha-HPV-LR2	Homo sapiens	human being
HPV18	AY262282	Alphapapillomavirus	Alphapapillomavirus 7	Alpha-HPV-HR	Homo sapiens	human being
HPV62	AY395706	Alphapapillomavirus	Alphapapillomavirus 3	Alpha-HPV-LR2	Homo sapiens	human being
HPV67	D21208	Alphapapillomavirus	Alphapapillomavirus 9	Alpha-HPV-HR	Homo sapiens	human being
HPV58	D90400	Alphapapillomavirus	Alphapapillomavirus 9	Alpha-HPV-HR	Homo sapiens	human being
HPV68	DQ080079	Alphapapillomavirus	Alphapapillomavirus 7	Alpha-HPV-HR	Homo sapiens	human being
HPV97	DQ080080	Alphapapillomavirus	Alphapapillomavirus 7	Alpha-HPV-HR	Homo sapiens	human being
HPV106	DQ080082	Alphapapillomavirus	Alphapapillomavirus 14	Alpha-HPV-LR2	Homo sapiens	human being
HPV102	DQ080083	Alphapapillomavirus	Alphapapillomavirus 3	Alpha-HPV-LR2	Homo sapiens	human being
MfPV7	EF558838	Alphapapillomavirus	Alphapapillomavirus 12	NHP-PV	Macaca fascicularis	Cynomolgus macaque
MfPV3	EF558839	Alphapapillomavirus	Alphapapillomavirus 12	NHP-PV	Macaca fascicularis	Cynomolgus macaque
MfPV6	EF558840	Alphapapillomavirus	Alphapapillomavirus 12	NHP-PV	Macaca fascicularis	Cynomolgus macaque
MfPV4	EF558841	Alphapapillomavirus	Alphapapillomavirus 12	NHP-PV	Macaca fascicularis	Cynomolgus macaque
MfPV8	EF558842	Alphapapillomavirus	Alphapapillomavirus 12	NHP-PV	Macaca fascicularis	Cynomolgus macaque
MfPV5	EF558843	Alphapapillomavirus	Alphapapillomavirus 12	NHP-PV	Macaca fascicularis	Cynomolgus macaque
MfPV10	EU490515	Alphapapillomavirus	Alphapapillomavirus 12	NHP-PV	Macaca fascicularis	Cynomolgus macaque
MfPV9	EU490516	Alphapapillomavirus	Alphapapillomavirus 12	NHP-PV	Macaca fascicularis	Cynomolgus macaque
HPV125	FN547152	Alphapapillomavirus	Alphapapillomavirus 2	Alpha-HPV-LR2	Homo sapiens	human being
MfPV11	GQ227670	Alphapapillomavirus	Alphapapillomavirus 12	NHP-PV	Macaca fascicularis	Cynomolgus macaque
HPV114	GQ244463	Alphapapillomavirus	Alphapapillomavirus 3	Alpha-HPV-LR2	Homo sapiens	human being
HPV117	GQ246950	Alphapapillomavirus	Alphapapillomavirus 2	Alpha-HPV-LR2	Homo sapiens	human being
CgPV1	GU014532	Alphapapillomavirus	Alphapapillomavirus 14	NHP-PV	Colobus guereza	Colobus monkey
HPV31	J04353	Alphapapillomavirus	Alphapapillomavirus 9	Alpha-HPV-HR	Homo sapiens	human being
PhPV1	JF304764	Alphapapillomavirus	Alphapapillomavirus 12	NHP-PV	Papio hamadryas	Baboon macaque
HPV78	KC138720	Alphapapillomavirus	Alphapapillomavirus 2	Alpha-HPV-LR2	Homo sapiens	human being
HPV177	KR816168	Alphapapillomavirus	Alphapapillomavirus 11	Alpha-HPV-HR	Homo sapiens	human being
MfuPV1	KT944080	Alphapapillomavirus	Alphapapillomavirus 12	NHP-PV	Macaca fuscata	Japanese macaque
HPV33	M12732	Alphapapillomavirus	Alphapapillomavirus 9	Alpha-HPV-HR	Homo sapiens	human being
HPV11	M14119	Alphapapillomavirus	Alphapapillomavirus 10	Alpha-HPV-LR1	Homo sapiens	human being
MmPV1	M60184	Alphapapillomavirus	Alphapapillomavirus 12	NHP-PV	Macaca mulatta	Rhesus macaque
HPV39	M62849	Alphapapillomavirus	Alphapapillomavirus 7	Alpha-HPV-HR	Homo sapiens	human being
HPV51	M62877	Alphapapillomavirus	Alphapapillomavirus 5	Alpha-HPV-HR	Homo sapiens	human being
HPV42	M73236	Alphapapillomavirus	Alphapapillomavirus 1	Alpha-HPV-LR1	Homo sapiens	human being
HPVEV06c12b	MF588676	Alphapapillomavirus	Alphapapillomavirus 3	Alpha-HPV-LR2	Homo sapiens	human being
MmPV2	MG837557	Alphapapillomavirus	Alphapapillomavirus 15	NHP-PV	Macacca mulatta	Rhesus macaque
MmPV3	MG837558	Alphapapillomavirus	Alphapapillomavirus 16	NHP-PV	Macacca mulatta	Rhesus macaque
MmPV6	MH745748	Alphapapillomavirus	Alphapapillomavirus 15	NHP-PV	Macacca mulatta	Rhesus macaque
HPV16	NC_001526	Alphapapillomavirus	Alphapapillomavirus 9	Alpha-HPV-HR	Homo sapiens	human being
HPV70	U21941	Alphapapillomavirus	Alphapapillomavirus 7	Alpha-HPV-HR	Homo sapiens	human being
HPV28	U31783	Alphapapillomavirus	Alphapapillomavirus 2	Alpha-HPV-LR2	Homo sapiens	human being
HPV29	U31784	Alphapapillomavirus	Alphapapillomavirus 2	Alpha-HPV-LR2	Homo sapiens	human being
HPV44	U31788	Alphapapillomavirus	Alphapapillomavirus 10	Alpha-HPV-LR1	Homo sapiens	human being
HPV61	U31793	Alphapapillomavirus	Alphapapillomavirus 3	Alpha-HPV-LR2	Homo sapiens	human being
HPV66	U31794	Alphapapillomavirus	Alphapapillomavirus 6	Alpha-HPV-HR	Homo sapiens	human being
HPV54	U37488	Alphapapillomavirus	Alphapapillomavirus 13	Alpha-HPV-LR1	Homo sapiens	human being
HPV6	X00203	Alphapapillomavirus	Alphapapillomavirus 10	Alpha-HPV-LR1	Homo sapiens	human being
HPV2	X55964	Alphapapillomavirus	Alphapapillomavirus 4	Alpha-HPV-LR2	Homo sapiens	human being
HPV57	X55965	Alphapapillomavirus	Alphapapillomavirus 4	Alpha-HPV-LR2	Homo sapiens	human being
HPV13	X62843	Alphapapillomavirus	Alphapapillomavirus 10	Alpha-HPV-LR1	Homo sapiens	human being
PpPV1	X62844	Alphapapillomavirus	Alphapapillomavirus 10	NHP-PV	Pan paniscus	pygmy chimpanzee
HPV3	X74462	Alphapapillomavirus	Alphapapillomavirus 2	Alpha-HPV-LR2	Homo sapiens	human being
HPV7	X74463	Alphapapillomavirus	Alphapapillomavirus 8	Alpha-HPV-LR1	Homo sapiens	human being
HPV10	X74465	Alphapapillomavirus	Alphapapillomavirus 2	Alpha-HPV-LR2	Homo sapiens	human being
HPV26	X74472	Alphapapillomavirus	Alphapapillomavirus 5	Alpha-HPV-HR	Homo sapiens	human being
HPV27	X74473	Alphapapillomavirus	Alphapapillomavirus 4	Alpha-HPV-LR2	Homo sapiens	human being
HPV30	X74474	Alphapapillomavirus	Alphapapillomavirus 6	Alpha-HPV-HR	Homo sapiens	human being
HPV32	X74475	Alphapapillomavirus	Alphapapillomavirus 1	Alpha-HPV-LR1	Homo sapiens	human being
HPV34	X74476	Alphapapillomavirus	Alphapapillomavirus 11	Alpha-HPV-HR	Homo sapiens	human being
HPV35	X74477	Alphapapillomavirus	Alphapapillomavirus 9	Alpha-HPV-HR	Homo sapiens	human being
HPV40	X74478	Alphapapillomavirus	Alphapapillomavirus 8	Alpha-HPV-LR1	Homo sapiens	human being
HPV45	X74479	Alphapapillomavirus	Alphapapillomavirus 7	Alpha-HPV-HR	Homo sapiens	human being
HPV52	X74481	Alphapapillomavirus	Alphapapillomavirus 9	Alpha-HPV-HR	Homo sapiens	human being
HPV53	X74482	Alphapapillomavirus	Alphapapillomavirus 6	Alpha-HPV-HR	Homo sapiens	human being
HPV56	X74483	Alphapapillomavirus	Alphapapillomavirus 6	Alpha-HPV-HR	Homo sapiens	human being
HPV59	X77858	Alphapapillomavirus	Alphapapillomavirus 7	Alpha-HPV-HR	Homo sapiens	human being
HPV72	X94164	Alphapapillomavirus	Alphapapillomavirus 3	Alpha-HPV-LR2	Homo sapiens	human being
HPV73	X94165	Alphapapillomavirus	Alphapapillomavirus 11	Alpha-HPV-HR	Homo sapiens	human being
HPV77	Y15175	Alphapapillomavirus	Alphapapillomavirus 2	Alpha-HPV-LR2	Homo sapiens	human being
HPV92	AF531420	Betapapillomavirus	Betapapillomavirus 4	Beta-HPV	Homo sapiens	human being
HPV93	AY382778	Betapapillomavirus	Betapapillomavirus 1	Beta-HPV	Homo sapiens	human being
HPV96	AY382779	Betapapillomavirus	Betapapillomavirus 5	Beta-HPV	Homo sapiens	human being
MfPV1	EF028290	Betapapillomavirus	Betapapillomavirus 1	NHP-PV	Macaca fascicularis	Cynomolgus macaque
HPV107	EF422221	Betapapillomavirus	Betapapillomavirus 2	Beta-HPV	Homo sapiens	human being
HPV110	EU410348	Betapapillomavirus	Betapapillomavirus 2	Beta-HPV	Homo sapiens	human being
HPV111	EU410349	Betapapillomavirus	Betapapillomavirus 2	Beta-HPV	Homo sapiens	human being
HPV115	FJ947080	Betapapillomavirus	Betapapillomavirus 3	Beta-HPV	Homo sapiens	human being
HPV98	FM955837	Betapapillomavirus	Betapapillomavirus 1	Beta-HPV	Homo sapiens	human being
HPV99	FM955838	Betapapillomavirus	Betapapillomavirus 1	Beta-HPV	Homo sapiens	human being
HPV100	FM955839	Betapapillomavirus	Betapapillomavirus 2	Beta-HPV	Homo sapiens	human being
HPV104	FM955840	Betapapillomavirus	Betapapillomavirus 2	Beta-HPV	Homo sapiens	human being
HPV105	FM955841	Betapapillomavirus	Betapapillomavirus 1	Beta-HPV	Homo sapiens	human being
HPV113	FM955842	Betapapillomavirus	Betapapillomavirus 2	Beta-HPV	Homo sapiens	human being
HPV150	FN677755	Betapapillomavirus	Betapapillomavirus 5	Beta-HPV	Homo sapiens	human being
HPV151	FN677756	Betapapillomavirus	Betapapillomavirus 2	Beta-HPV	Homo sapiens	human being
HPV118	GQ246951	Betapapillomavirus	Betapapillomavirus 1	Beta-HPV	Homo sapiens	human being
HPV120	GQ845442	Betapapillomavirus	Betapapillomavirus 2	Beta-HPV	Homo sapiens	human being
HPV122	GQ845444	Betapapillomavirus	Betapapillomavirus 2	Beta-HPV	Homo sapiens	human being
HPV124	GQ845446	Betapapillomavirus	Betapapillomavirus 1	Beta-HPV	Homo sapiens	human being
MfPV2	GU014531	Betapapillomavirus	Betapapillomavirus 6	NHP-PV	Macaca fascicularis	Cynomolgus macaque
CgPV2	GU014533	Betapapillomavirus	Betapapillomavirus 1	NHP-PV	Colobus guereza	Colobus monkey
HPV159	HE963025	Betapapillomavirus	Betapapillomavirus 2	Beta-HPV	Homo sapiens	human being
HPV174	HF930491	Betapapillomavirus	Betapapillomavirus 2	Beta-HPV	Homo sapiens	human being
HPV143	HM999995	Betapapillomavirus	Betapapillomavirus 1	Beta-HPV	Homo sapiens	human being
HPV145	HM999997	Betapapillomavirus	Betapapillomavirus 2	Beta-HPV	Homo sapiens	human being
HPV152	JF304768	Betapapillomavirus	Betapapillomavirus 1	Beta-HPV	Homo sapiens	human being
HPVFA19107	KC176801	Betapapillomavirus	Betapapillomavirus 2	Beta-HPV	Homo sapiens	human being
HPV182	KR816170	Betapapillomavirus	Betapapillomavirus 2	Beta-HPV	Homo sapiens	human being
HPV185	KR816172	Betapapillomavirus	Betapapillomavirus 5	Beta-HPV	Homo sapiens	human being
HPV195	KR816182	Betapapillomavirus	Betapapillomavirus 1	Beta-HPV	Homo sapiens	human being
HPV196	KR816183	Betapapillomavirus	Betapapillomavirus 1	Beta-HPV	Homo sapiens	human being
HPV209	KY242583	Betapapillomavirus	Betapapillomavirus 2	Beta-HPV	Homo sapiens	human being
HPV8	M12737	Betapapillomavirus	Betapapillomavirus 1	Beta-HPV	Homo sapiens	human being
HPV5	M17463	Betapapillomavirus	Betapapillomavirus 1	Beta-HPV	Homo sapiens	human being
HPV47	M32305	Betapapillomavirus	Betapapillomavirus 1	Beta-HPV	Homo sapiens	human being
HPVHIVGc36	MF588677	Betapapillomavirus	Betapapillomavirus 1	Beta-HPV	Homo sapiens	human being
HPVm090c09	MF588681	Betapapillomavirus	Betapapillomavirus 2	Beta-HPV	Homo sapiens	human being
HPVm292c14	MF588682	Betapapillomavirus	Betapapillomavirus 2	Beta-HPV	Homo sapiens	human being
HPVm292c88	MF588683	Betapapillomavirus	Betapapillomavirus 2	Beta-HPV	Homo sapiens	human being
HPVTVMBSFc09	MF588684	Betapapillomavirus	Betapapillomavirus 2	Beta-HPV	Homo sapiens	human being
HPVm292c100	MF588685	Betapapillomavirus	Betapapillomavirus 4	Beta-HPV	Homo sapiens	human being
HPVTVMGc2024	MF588686	Betapapillomavirus	Betapapillomavirus 4	Beta-HPV	Homo sapiens	human being
HPVEV03c09	MF588687	Betapapillomavirus	Betapapillomavirus 5	Beta-HPV	Homo sapiens	human being
HPVmSK001	MH675888	Betapapillomavirus	Betapapillomavirus 2	Beta-HPV	Homo sapiens	human being
HPVmSK027	MH777175	Betapapillomavirus	Betapapillomavirus 2	Beta-HPV	Homo sapiens	human being
HPVmSK043	MH777190	Betapapillomavirus	Betapapillomavirus 1	Beta-HPV	Homo sapiens	human being
HPVmSK111	MH777253	Betapapillomavirus	Betapapillomavirus 2	Beta-HPV	Homo sapiens	human being
HPVmSK164	MH777306	Betapapillomavirus	Betapapillomavirus 2	Beta-HPV	Homo sapiens	human being
HPVmSK209	MH777350	Betapapillomavirus	Betapapillomavirus 5	Beta-HPV	Homo sapiens	human being
HPVmSK219	MH777358	Betapapillomavirus	Betapapillomavirus 1	Beta-HPV	Homo sapiens	human being
HPVmSK220	MH777359	Betapapillomavirus	Betapapillomavirus 1	Beta-HPV	Homo sapiens	human being
HPV20	U31778	Betapapillomavirus	Betapapillomavirus 1	Beta-HPV	Homo sapiens	human being
HPV21	U31779	Betapapillomavirus	Betapapillomavirus 1	Beta-HPV	Homo sapiens	human being
HPV22	U31780	Betapapillomavirus	Betapapillomavirus 2	Beta-HPV	Homo sapiens	human being
HPV23	U31781	Betapapillomavirus	Betapapillomavirus 2	Beta-HPV	Homo sapiens	human being
HPV24	U31782	Betapapillomavirus	Betapapillomavirus 1	Beta-HPV	Homo sapiens	human being
HPV36	U31785	Betapapillomavirus	Betapapillomavirus 1	Beta-HPV	Homo sapiens	human being
HPV37	U31786	Betapapillomavirus	Betapapillomavirus 2	Beta-HPV	Homo sapiens	human being
HPV38	U31787	Betapapillomavirus	Betapapillomavirus 2	Beta-HPV	Homo sapiens	human being
HPV206	U85660	Betapapillomavirus	Betapapillomavirus 1	Beta-HPV	Homo sapiens	human being
HPV9	X74464	Betapapillomavirus	Betapapillomavirus 2	Beta-HPV	Homo sapiens	human being
HPV12	X74466	Betapapillomavirus	Betapapillomavirus 1	Beta-HPV	Homo sapiens	human being
HPV14	X74467	Betapapillomavirus	Betapapillomavirus 1	Beta-HPV	Homo sapiens	human being
HPV15	X74468	Betapapillomavirus	Betapapillomavirus 2	Beta-HPV	Homo sapiens	human being
HPV17	X74469	Betapapillomavirus	Betapapillomavirus 2	Beta-HPV	Homo sapiens	human being
HPV19	X74470	Betapapillomavirus	Betapapillomavirus 1	Beta-HPV	Homo sapiens	human being
HPV25	X74471	Betapapillomavirus	Betapapillomavirus 1	Beta-HPV	Homo sapiens	human being
HPV49	X74480	Betapapillomavirus	Betapapillomavirus 3	Beta-HPV	Homo sapiens	human being
HPV75	Y15173	Betapapillomavirus	Betapapillomavirus 3	Beta-HPV	Homo sapiens	human being
HPV76	Y15174	Betapapillomavirus	Betapapillomavirus 3	Beta-HPV	Homo sapiens	human being
HPV80	Y15176	Betapapillomavirus	Betapapillomavirus 2	Beta-HPV	Homo sapiens	human being
CPV3	DQ295066	Chipapillomavirus	Chipapillomavirus 1	NPA-PV	Canis familiaris	Domestic dog
CPV4	EF584537	Chipapillomavirus	Chipapillomavirus 2	NPA-PV	Canis familiaris	Domestic dog
CPV5	FJ492743	Chipapillomavirus	Chipapillomavirus 1	NPA-PV	Canis familiaris	Domestic dog
CPV8	HQ262536	Chipapillomavirus	Chipapillomavirus 3	NPA-PV	Canis familiaris	Domestic dog
CPV9	JF800656	Chipapillomavirus	Chipapillomavirus 1	NPA-PV	Canis familiaris	Domestic dog
CPV10	JF800657	Chipapillomavirus	Chipapillomavirus 3	NPA-PV	Canis familiaris	Domestic dog
CPV11	JF800658	Chipapillomavirus	Chipapillomavirus 1	NPA-PV	Canis familiaris	Domestic dog
CPV14	JQ701802	Chipapillomavirus	Chipapillomavirus 3	NPA-PV	Canis familiaris	Domestic dog
CPV12	JQ754321	Chipapillomavirus	Chipapillomavirus 1	NPA-PV	Canis familiaris	Domestic dog
CPV15	JX899359	Chipapillomavirus	Chipapillomavirus 3	NPA-PV	Canis familiaris	Domestic dog
CPV16	KP099966	Chipapillomavirus	Chipapillomavirus 2	NPA-PV	Canis familiaris	Domestic dog
CPV18	KT326919	Chipapillomavirus	Chipapillomavirus 1	NPA-PV	Canis familiaris	Domestic dog
CPV20	KT901797	Chipapillomavirus	Chipapillomavirus 1	NPA-PV	Canis familiaris	Domestic dog
RtPV1	AF443292	Deltapapillomavirus	Deltapapillomavirus 1	NPA-PV	Rangifer tarandus	Reindeer
CcaPV1	EF680235	Deltapapillomavirus	Deltapapillomavirus 5	NPA-PV	Capreolus capreolus	Western Roe deer
CdPV1	HQ912790	Deltapapillomavirus	Deltapapillomavirus 6	NPA-PV	Camelus dromedarius	Camel
CdPV2	HQ912791	Deltapapillomavirus	Deltapapillomavirus 6	NPA-PV	Camelus dromedarius	Camel
BPV13	JQ798171	Deltapapillomavirus	Deltapapillomavirus 4	NPA-PV	Bos taurus	Domestic cow
BgPV1	JX174437	Deltapapillomavirus	Deltapapillomavirus 4	NPA-PV	Bos grunniens	Yak
BPV14	KP276343	Deltapapillomavirus	Deltapapillomavirus 4	NPA-PV	Bos taurus	Domestic cow
RalPV1	KT626573	Deltapapillomavirus	Deltapapillomavirus 5	NPA-PV	Rusa alfredi	Visayan spotted deer
GcPV1	KX954132	Deltapapillomavirus	Deltapapillomavirus 7	NPA-PV	Giraffa camelopardalis	Giraffa
OvPV1	M11910	Deltapapillomavirus	Deltapapillomavirus 2	NPA-PV	Odocoileus virginianus	American White-tailed Deer
AaPV1	M15953	Deltapapillomavirus	Deltapapillomavirus 1	NPA-PV	Alces Alces	European elk
BPV2	M20219	Deltapapillomavirus	Deltapapillomavirus 4	NPA-PV	Bos taurus	Domestic cow
OjPV1	MH049343	Deltapapillomavirus	Deltapapillomavirus 7	NPA-PV	Okapia johnstoni	Okapi
OaPV1	U83594	Deltapapillomavirus	Deltapapillomavirus 3	NPA-PV	Ovis aries	Domestic sheep
OaPV2	U83595	Deltapapillomavirus	Deltapapillomavirus 3	NPA-PV	Ovis aries	Domestic sheep
BPV1	X02346	Deltapapillomavirus	Deltapapillomavirus 4	NPA-PV	Bos taurus	Domestic cow
EaPV1	KF741371	Dyochipapillomavirus	Dyochipapillomavirus 1	NPA-PV	Equus asinus	Donkey
SsPV1	EF395818	Dyodeltapapillomavirus	Dyodeltapapillomavirus 1	NPA-PV	Sus scrofa	Domestic pig
FlPV1	EU188799	Dyoepsilonpapillomavirus	Dyoepsilonpapillomavirus 1	NPA-PV	Francolinus leucoscepus	Yellownecked francolin
EePV1	FJ379293	Dyoetapapillomavirus	Dyoetapapillomavirus 1	NPA-PV	Erinaceus europaeus	European hedgehog
EcPV2	EU503122	Dyoiotapapillomavirus	Dyoiotapapillomavirus 1	NPA-PV	Equus ferus caballus	Domestic horse
EcPV4	JQ031032	Dyoiotapapillomavirus	Dyoiotapapillomavirus 2	NPA-PV	Equus ferus caballus	Domestic horse
EcPV5	JQ031033	Dyoiotapapillomavirus	Dyoiotapapillomavirus 2	NPA-PV	Equus ferus caballus	Domestic horse
OaPV3	FJ796965	Dyokappapapillomavirus	Dyokappapapillomavirus 1	NPA-PV	Ovis aries	Sheep
RrPV1	KC876045	Dyokappapapillomavirus	Dyokappapapillomavirus 2	NPA-PV	Rupicapra rupicapra	Chamois
PpuPV1	KT932713	Dyokappapapillomavirus	Dyokappapapillomavirus 5	NPA-PV	Pudu puda	Southern Pudu
BPV16	KU519391	Dyokappapapillomavirus	Dyokappapapillomavirus 3	NPA-PV	Bos taurus	Domestic cow
BPV18	KU519393	Dyokappapapillomavirus	Dyokappapapillomavirus 4	NPA-PV	Bos taurus	Domestic cow
BPVNY8385	KY705374	Dyokappapapillomavirus	Dyokappapapillomavirus 6	NPA-PV	Bos taurus	Domestic cow
BpPV1	GU220391	Dyolambdapapillomavirus	Dyolambdapapillomavirus 1	NPA-PV	Bettongia penicillata	Brush-tailed Bettong
MsPV1	HQ262535	Dyomupapillomavirus	Dyomupapillomavirus 1	NPA-PV	Morelia spilota	Snake python
BcPV1	MH605022	Dyomupapillomavirus	Dyomupapillomavirus 2	NPA-PV	Boa constrictor	red-tailed boa
ZcPV1	HQ293213	Dyonupapillomavirus	Dyonupapillomavirus 1	NPA-PV	Zalophus californianus	Sea lions
AmPV3	MF327537	Dyonupapillomavirus	Dyonupapillomavirus ?	NPA-PV	Ailuropoda melanoleuca	Giant panda
LwPV3	MG571093	Dyonupapillomavirus	Dyonupapillomavirus 2	NPA-PV	Leptonychotes weddellii	Weddell seal
MscPV1	JQ814848	Dyoomegapapillomavirus	Dyoomegapapillomavirus 1	NPA-PV	Miniopterus schreibersii	Bent-wing bat
EsPV2	KC858264	Dyoomegapapillomavirus	Dyoomegapapillomavirus 1	NPA-PV	Eptesicus serotinus	Serotine bat
SscPV1	JF304765	Dyoomikronpapillomavirus	Dyoomikronpapillomavirus 1	NHP-PV	Saimiri sciureus	Squirrel monkey
SscPV2	JF304766	Dyoomikronpapillomavirus	Dyoomikronpapillomavirus 1	NHP-PV	Saimiri sciureus	Squirrel monkey
SscPV3	JF304767	Dyoomikronpapillomavirus	Dyoomikronpapillomavirus 1	NHP-PV	Saimiri sciureus	Squirrel monkey
AgPV1	KP861980	Dyoomikronpapillomavirus	Dyoomikronpapillomavirus 1	NHP-PV	Alouatta guariba clamitans	Southern brown howler (New World)
TePV1	KC460986	Dyophipapillomavirus	Dyophipapillomavirus 1	NPA-PV	Talpa europaea	European mole
PphPV4	GU117623	Dyopipapillomavirus	Dyopipapillomavirus 1	NPA-PV	Phocoena phocoena	Harbor porpoise (Cetacean, Dolphine)
TtPV8	MG744508	Dyopipapillomavirus	Dyopipapillomavirus 2	NPA-PV	Tursiops truncatus	Bottlenosed dolphin
EsPV1	KC858263	Dyopsipapillomavirus	Dyopsipapillomavirus 1	NPA-PV	Eptesicus serotinus	Serotine bat
EsPV3	KC858265	Dyopsipapillomavirus	Dyopsipapillomavirus 1	NPA-PV	Eptesicus serotinus	Serotine bat
EcPV3	GU384895	Dyorhopapillomavirus	Dyorhopapillomavirus 1	NPA-PV	Equus ferus caballus	Domestic horse
EcPV6	JQ965698	Dyorhopapillomavirus	Dyorhopapillomavirus 1	NPA-PV	Equus ferus caballus	Domestic horse
EcPV7	JX035935	Dyorhopapillomavirus	Dyorhopapillomavirus 1	NPA-PV	Equus ferus caballus	Domestic horse
CcanPV1	KC020689	Dyosigmapapillomavirus	Dyosigmapapillomavirus 1	NPA-PV	Castor canadensis	North American beaver
MscPV2	JQ692938	Dyotaupapillomavirus	Dyotaupapillomavirus 1	NPA-PV	Miniopterus schreibersii	Bent-wing bat
FcaPV2	EU796884	Dyothetapapillomavirus	Dyothetapapillomavirus 1	NPA-PV	Felis catus	Domestic cat
EhPV1	JX123128	Dyoupsilonpapillomavirus	Dyoupsilonpapillomavirus 1	NPA-PV	Talpa europaea	Straw-coloured fruit bat
EhPVKSA416	KX434763	Dyoupsilonpapillomavirus	Dyoupsilonpapillomavirus 1	NPA-PV	Talpa europaea	Straw-coloured fruit bat
BPV7	DQ217793	Dyoxipapillomavirus	Dyoxipapillomavirus 1	NPA-PV	Bos taurus	Domestic cow
BPV19	KU519394	Dyoxipapillomavirus	Dyoxipapillomavirus 2	NPA-PV	Bos taurus	Domestic cow
BPV21	KU519396	Dyoxipapillomavirus	Dyoxipapillomavirus 2	NPA-PV	Bos taurus	Domestic cow
BPVujs21015	MH512005	Dyoxipapillomavirus	Dyoxipapillomavirus 1	NPA-PV	Bos taurus	Domestic cow
CmPV1	EU493091	Dyozetapapillomavirus	Dyozetapapillomavirus 1	NPA-PV	Chelonia mydas	Green seaturtle
CcPV1	EU493092	Dyozetapapillomavirus	Dyozetapapillomavirus 1	NPA-PV	Caretta caretta	Loggerhead turtle
BPV5	AF457465	Epsilonpapillomavirus	Epsilonpapillomavirus 1	NPA-PV	Bos taurus	Domestic cow
BPV8	DQ098913	Epsilonpapillomavirus	Epsilonpapillomavirus 1	NPA-PV	Bos taurus	Domestic cow
CePV2	KU350625	Epsilonpapillomavirus	Epsilonpapillomavirus 2	NPA-PV	Cervus elaphus	Red deer
BPV25	MG252779	Epsilonpapillomavirus	Epsilonpapillomavirus 1	NPA-PV	Bos taurus	Domestic cow
FcPV1	AY057109	Etapapillomavirus	Etapapillomavirus 1	NPA-PV	Fringilla coelebs	Chaffinch
HPV126	AB646346	Gammapapillomavirus	Gammapapillomavirus 11	Gamma-HPV	Homo sapiens	human being
HPV95	AJ620210	Gammapapillomavirus	Gammapapillomavirus 1	Gamma-HPV	Homo sapiens	human being
HPV103	DQ080078	Gammapapillomavirus	Gammapapillomavirus 6	Gamma-HPV	Homo sapiens	human being
HPV101	DQ080081	Gammapapillomavirus	Gammapapillomavirus 6	Gamma-HPV	Homo sapiens	human being
HPV88	EF467176	Gammapapillomavirus	Gammapapillomavirus 5	Gamma-HPV	Homo sapiens	human being
HPV109	EU541441	Gammapapillomavirus	Gammapapillomavirus 7	Gamma-HPV	Homo sapiens	human being
HPV112	EU541442	Gammapapillomavirus	Gammapapillomavirus 8	Gamma-HPV	Homo sapiens	human being
HPV116	FJ804072	Gammapapillomavirus	Gammapapillomavirus 9	Gamma-HPV	Homo sapiens	human being
HPV108	FM212639	Gammapapillomavirus	Gammapapillomavirus 6	Gamma-HPV	Homo sapiens	human being
HPV119	GQ845441	Gammapapillomavirus	Gammapapillomavirus 8	Gamma-HPV	Homo sapiens	human being
HPV121	GQ845443	Gammapapillomavirus	Gammapapillomavirus 10	Gamma-HPV	Homo sapiens	human being
HPV123	GQ845445	Gammapapillomavirus	Gammapapillomavirus 7	Gamma-HPV	Homo sapiens	human being
HPV149	GU117629	Gammapapillomavirus	Gammapapillomavirus 7	Gamma-HPV	Homo sapiens	human being
HPV130	GU117630	Gammapapillomavirus	Gammapapillomavirus 10	Gamma-HPV	Homo sapiens	human being
HPV131	GU117631	Gammapapillomavirus	Gammapapillomavirus 14	Gamma-HPV	Homo sapiens	human being
HPV132	GU117632	Gammapapillomavirus	Gammapapillomavirus 12	Gamma-HPV	Homo sapiens	human being
HPV133	GU117633	Gammapapillomavirus	Gammapapillomavirus 10	Gamma-HPV	Homo sapiens	human being
HPV134	GU117634	Gammapapillomavirus	Gammapapillomavirus 7	Gamma-HPV	Homo sapiens	human being
HPV148	GU129016	Gammapapillomavirus	Gammapapillomavirus 12	Gamma-HPV	Homo sapiens	human being
HPV128	GU225708	Gammapapillomavirus	Gammapapillomavirus 13	Gamma-HPV	Homo sapiens	human being
HPV129	GU233853	Gammapapillomavirus	Gammapapillomavirus 9	Gamma-HPV	Homo sapiens	human being
HPV179	HG421739	Gammapapillomavirus	Gammapapillomavirus 15	Gamma-HPV	Homo sapiens	human being
HPV184	HG530535	Gammapapillomavirus	Gammapapillomavirus 25	Gamma-HPV	Homo sapiens	human being
HPV127	HM011570	Gammapapillomavirus	Gammapapillomavirus 12	Gamma-HPV	Homo sapiens	human being
HPV135	HM999987	Gammapapillomavirus	Gammapapillomavirus 15	Gamma-HPV	Homo sapiens	human being
HPV136	HM999988	Gammapapillomavirus	Gammapapillomavirus 11	Gamma-HPV	Homo sapiens	human being
HPV137	HM999989	Gammapapillomavirus	Gammapapillomavirus 16	Gamma-HPV	Homo sapiens	human being
HPV138	HM999990	Gammapapillomavirus	Gammapapillomavirus 7	Gamma-HPV	Homo sapiens	human being
HPV139	HM999991	Gammapapillomavirus	Gammapapillomavirus 7	Gamma-HPV	Homo sapiens	human being
HPV140	HM999992	Gammapapillomavirus	Gammapapillomavirus 11	Gamma-HPV	Homo sapiens	human being
HPV141	HM999993	Gammapapillomavirus	Gammapapillomavirus 11	Gamma-HPV	Homo sapiens	human being
HPV142	HM999994	Gammapapillomavirus	Gammapapillomavirus 10	Gamma-HPV	Homo sapiens	human being
HPV144	HM999996	Gammapapillomavirus	Gammapapillomavirus 17	Gamma-HPV	Homo sapiens	human being
HPV146	HM999998	Gammapapillomavirus	Gammapapillomavirus 15	Gamma-HPV	Homo sapiens	human being
HPV147	HM999999	Gammapapillomavirus	Gammapapillomavirus 8	Gamma-HPV	Homo sapiens	human being
HPV155	JF906559	Gammapapillomavirus	Gammapapillomavirus 7	Gamma-HPV	Homo sapiens	human being
HPVKN1	JF966371	Gammapapillomavirus	Gammapapillomavirus 24	Gamma-HPV	Homo sapiens	human being
HPVKN2	JF966372	Gammapapillomavirus	Gammapapillomavirus 28	Gamma-HPV	Homo sapiens	human being
HPVFS1	JF966373	Gammapapillomavirus	Gammapapillomavirus 23	Gamma-HPV	Homo sapiens	human being
HPVKN3	JF966374	Gammapapillomavirus	Gammapapillomavirus 11	Gamma-HPV	Homo sapiens	human being
HPVFD1	JF966375	Gammapapillomavirus	Gammapapillomavirus 24	Gamma-HPV	Homo sapiens	human being
HPVFD2	JF966376	Gammapapillomavirus	Gammapapillomavirus 9	Gamma-HPV	Homo sapiens	human being
HPVCG2	JF966378	Gammapapillomavirus	Gammapapillomavirus 12	Gamma-HPV	Homo sapiens	human being
HPVCG3	JF966379	Gammapapillomavirus	Gammapapillomavirus 12	Gamma-HPV	Homo sapiens	human being
HPV153	JN171845	Gammapapillomavirus	Gammapapillomavirus 13	Gamma-HPV	Homo sapiens	human being
HPV154	JN211193	Gammapapillomavirus	Gammapapillomavirus 11	Gamma-HPV	Homo sapiens	human being
HPV166	JX413104	Gammapapillomavirus	Gammapapillomavirus 19	Gamma-HPV	Homo sapiens	human being
HPV169	JX413105	Gammapapillomavirus	Gammapapillomavirus 11	Gamma-HPV	Homo sapiens	human being
HPV164	JX413106	Gammapapillomavirus	Gammapapillomavirus 8	Gamma-HPV	Homo sapiens	human being
HPV163	JX413107	Gammapapillomavirus	Gammapapillomavirus 20	Gamma-HPV	Homo sapiens	human being
HPV162	JX413108	Gammapapillomavirus	Gammapapillomavirus 19	Gamma-HPV	Homo sapiens	human being
HPV161	JX413109	Gammapapillomavirus	Gammapapillomavirus 19	Gamma-HPV	Homo sapiens	human being
HPV170	JX413110	Gammapapillomavirus	Gammapapillomavirus 7	Gamma-HPV	Homo sapiens	human being
HPV156	JX429973	Gammapapillomavirus	Gammapapillomavirus 18	Gamma-HPV	Homo sapiens	human being
HPV165	JX444072	Gammapapillomavirus	Gammapapillomavirus 12	Gamma-HPV	Homo sapiens	human being
HPVKC5	JX444073	Gammapapillomavirus	Gammapapillomavirus 12	Gamma-HPV	Homo sapiens	human being
HPV175	KC108721	Gammapapillomavirus	Gammapapillomavirus 23	Gamma-HPV	Homo sapiens	human being
HPV180	KC108722	Gammapapillomavirus	Gammapapillomavirus 10	Gamma-HPV	Homo sapiens	human being
HPVSD2R	KC113191	Gammapapillomavirus	Gammapapillomavirus 15	Gamma-HPV	Homo sapiens	human being
HPVFi864	KC311731	Gammapapillomavirus	Gammapapillomavirus 22	Gamma-HPV	Homo sapiens	human being
HPV168	KC862317	Gammapapillomavirus	Gammapapillomavirus 8	Gamma-HPV	Homo sapiens	human being
HPV167	KC862318	Gammapapillomavirus	Gammapapillomavirus 21	Gamma-HPV	Homo sapiens	human being
HPV171	KF006398	Gammapapillomavirus	Gammapapillomavirus 11	Gamma-HPV	Homo sapiens	human being
HPV172	KF006399	Gammapapillomavirus	Gammapapillomavirus 22	Gamma-HPV	Homo sapiens	human being
HPV173	KF006400	Gammapapillomavirus	Gammapapillomavirus 1	Gamma-HPV	Homo sapiens	human being
HPVL55	KF482069	Gammapapillomavirus	Gammapapillomavirus 22	Gamma-HPV	Homo sapiens	human being
HPVCH2	KF791917	Gammapapillomavirus	Gammapapillomavirus 22	Gamma-HPV	Homo sapiens	human being
HPV178	KJ130020	Gammapapillomavirus	Gammapapillomavirus 24	Gamma-HPV	Homo sapiens	human being
HPVmSE355	KJ506870	Gammapapillomavirus	Gammapapillomavirus 24	Gamma-HPV	Homo sapiens	human being
HPV199	KJ913662	Gammapapillomavirus	Gammapapillomavirus 12	Gamma-HPV	Homo sapiens	human being
HPV197	KM085343	Gammapapillomavirus	Gammapapillomavirus 24	Gamma-HPV	Homo sapiens	human being
HPV200	KP692114	Gammapapillomavirus	Gammapapillomavirus 2	Gamma-HPV	Homo sapiens	human being
HPV201	KP692115	Gammapapillomavirus	Gammapapillomavirus 27	Gamma-HPV	Homo sapiens	human being
HPV202	KP692116	Gammapapillomavirus	Gammapapillomavirus 11	Gamma-HPV	Homo sapiens	human being
HPVSE379	KP692117	Gammapapillomavirus	Gammapapillomavirus 8	Gamma-HPV	Homo sapiens	human being
HPVSE383	KP692118	Gammapapillomavirus	Gammapapillomavirus 25	Gamma-HPV	Homo sapiens	human being
HPV176	KR816167	Gammapapillomavirus	Gammapapillomavirus 8	Gamma-HPV	Homo sapiens	human being
HPV181	KR816169	Gammapapillomavirus	Gammapapillomavirus 11	Gamma-HPV	Homo sapiens	human being
HPV183	KR816171	Gammapapillomavirus	Gammapapillomavirus 20	Gamma-HPV	Homo sapiens	human being
HPV186	KR816173	Gammapapillomavirus	Gammapapillomavirus 7	Gamma-HPV	Homo sapiens	human being
HPV187	KR816174	Gammapapillomavirus	Gammapapillomavirus 26	Gamma-HPV	Homo sapiens	human being
HPV188	KR816175	Gammapapillomavirus	Gammapapillomavirus 3	Gamma-HPV	Homo sapiens	human being
HPV189	KR816176	Gammapapillomavirus	Gammapapillomavirus 7	Gamma-HPV	Homo sapiens	human being
HPV190	KR816177	Gammapapillomavirus	Gammapapillomavirus 24	Gamma-HPV	Homo sapiens	human being
HPV191	KR816178	Gammapapillomavirus	Gammapapillomavirus 10	Gamma-HPV	Homo sapiens	human being
HPV192	KR816179	Gammapapillomavirus	Gammapapillomavirus 15	Gamma-HPV	Homo sapiens	human being
HPV193	KR816180	Gammapapillomavirus	Gammapapillomavirus 7	Gamma-HPV	Homo sapiens	human being
HPV194	KR816181	Gammapapillomavirus	Gammapapillomavirus 20	Gamma-HPV	Homo sapiens	human being
HPV157	KT698166	Gammapapillomavirus	Gammapapillomavirus 12	Gamma-HPV	Homo sapiens	human being
HPV205	KT698167	Gammapapillomavirus	Gammapapillomavirus 1	Gamma-HPV	Homo sapiens	human being
HPV158	KT698168	Gammapapillomavirus	Gammapapillomavirus 1	Gamma-HPV	Homo sapiens	human being
HPVZJ01	KX082661	Gammapapillomavirus	Gammapapillomavirus 19	Gamma-HPV	Homo sapiens	human being
HPVDysk1	KX781280	Gammapapillomavirus	Gammapapillomavirus 24	Gamma-HPV	Homo sapiens	human being
HPVDysk2	KX781281	Gammapapillomavirus	Gammapapillomavirus 7	Gamma-HPV	Homo sapiens	human being
HPVDysk3	KX781282	Gammapapillomavirus	Gammapapillomavirus 7	Gamma-HPV	Homo sapiens	human being
HPVDysk5	KX781284	Gammapapillomavirus	Gammapapillomavirus 24	Gamma-HPV	Homo sapiens	human being
HPVDysk6	KX781285	Gammapapillomavirus	Gammapapillomavirus 22	Gamma-HPV	Homo sapiens	human being
HPVTG550	MF176072	Gammapapillomavirus	Gammapapillomavirus 19	Gamma-HPV	Homo sapiens	human being
HPV224	MF356498	Gammapapillomavirus	Gammapapillomavirus 26	Gamma-HPV	Homo sapiens	human being
HPV211	MF509816	Gammapapillomavirus	Gammapapillomavirus 26	Gamma-HPV	Homo sapiens	human being
HPV212	MF509817	Gammapapillomavirus	Gammapapillomavirus 17	Gamma-HPV	Homo sapiens	human being
HPV213	MF509818	Gammapapillomavirus	Gammapapillomavirus 13	Gamma-HPV	Homo sapiens	human being
HPV214	MF509819	Gammapapillomavirus	Gammapapillomavirus 6	Gamma-HPV	Homo sapiens	human being
HPV215	MF509820	Gammapapillomavirus	Gammapapillomavirus 9	Gamma-HPV	Homo sapiens	human being
HPV216	MF509821	Gammapapillomavirus	Gammapapillomavirus 9	Gamma-HPV	Homo sapiens	human being
HPVLCOSOc196	MF588688	Gammapapillomavirus	Gammapapillomavirus 28	Gamma-HPV	Homo sapiens	human being
HPVw11C51	MF588689	Gammapapillomavirus	Gammapapillomavirus 22	Gamma-HPV	Homo sapiens	human being
HPVw23c08c	MF588690	Gammapapillomavirus	Gammapapillomavirus 29	Gamma-HPV	Homo sapiens	human being
HPVw27c52c	MF588691	Gammapapillomavirus	Gammapapillomavirus 12	Gamma-HPV	Homo sapiens	human being
HPVw27c157c	MF588692	Gammapapillomavirus	Gammapapillomavirus 28	Gamma-HPV	Homo sapiens	human being
HPVw34c04a	MF588693	Gammapapillomavirus	Gammapapillomavirus 28	Gamma-HPV	Homo sapiens	human being
HPVw34c14a	MF588694	Gammapapillomavirus	Gammapapillomavirus 9	Gamma-HPV	Homo sapiens	human being
HPVw20c04	MF588695	Gammapapillomavirus	Gammapapillomavirus 1	Gamma-HPV	Homo sapiens	human being
HPVw02c24a	MF588696	Gammapapillomavirus	Gammapapillomavirus 6	Gamma-HPV	Homo sapiens	human being
HPVEV03c05	MF588698	Gammapapillomavirus	Gammapapillomavirus 7	Gamma-HPV	Homo sapiens	human being
HPVw20c01a	MF588701	Gammapapillomavirus	Gammapapillomavirus 7	Gamma-HPV	Homo sapiens	human being
HPVw20c02c	MF588702	Gammapapillomavirus	Gammapapillomavirus 7	Gamma-HPV	Homo sapiens	human being
HPVw20c09	MF588703	Gammapapillomavirus	Gammapapillomavirus 7	Gamma-HPV	Homo sapiens	human being
HPVdo1c232	MF588704	Gammapapillomavirus	Gammapapillomavirus 8	Gamma-HPV	Homo sapiens	human being
HPVEV07c390	MF588705	Gammapapillomavirus	Gammapapillomavirus 26	Gamma-HPV	Homo sapiens	human being
HPVTVMBSGc529	MF588706	Gammapapillomavirus	Gammapapillomavirus 26	Gamma-HPV	Homo sapiens	human being
HPVTVMBSHc33	MF588707	Gammapapillomavirus	Gammapapillomavirus 8	Gamma-HPV	Homo sapiens	human being
HPVw20c01b	MF588708	Gammapapillomavirus	Gammapapillomavirus 26	Gamma-HPV	Homo sapiens	human being
HPVw11C24	MF588709	Gammapapillomavirus	Gammapapillomavirus 9	Gamma-HPV	Homo sapiens	human being
HPVw11C39	MF588710	Gammapapillomavirus	Gammapapillomavirus 9	Gamma-HPV	Homo sapiens	human being
HPVw23c101c	MF588711	Gammapapillomavirus	Gammapapillomavirus 9	Gamma-HPV	Homo sapiens	human being
HPVw27c39c	MF588712	Gammapapillomavirus	Gammapapillomavirus 9	Gamma-HPV	Homo sapiens	human being
HPVw18c25	MF588714	Gammapapillomavirus	Gammapapillomavirus 11	Gamma-HPV	Homo sapiens	human being
HPVw20c03a	MF588715	Gammapapillomavirus	Gammapapillomavirus 11	Gamma-HPV	Homo sapiens	human being
HPVw07c68b	MF588717	Gammapapillomavirus	Gammapapillomavirus 12	Gamma-HPV	Homo sapiens	human being
HPVw11c13	MF588718	Gammapapillomavirus	Gammapapillomavirus 12	Gamma-HPV	Homo sapiens	human being
HPVw23c77	MF588719	Gammapapillomavirus	Gammapapillomavirus 12	Gamma-HPV	Homo sapiens	human being
HPVw34c11a	MF588720	Gammapapillomavirus	Gammapapillomavirus 12	Gamma-HPV	Homo sapiens	human being
HPVEV03c45	MF588721	Gammapapillomavirus	Gammapapillomavirus 13	Gamma-HPV	Homo sapiens	human being
HPVEV07c382	MF588723	Gammapapillomavirus	Gammapapillomavirus 3	Gamma-HPV	Homo sapiens	human being
HPVEV03c104	MF588724	Gammapapillomavirus	Gammapapillomavirus 15	Gamma-HPV	Homo sapiens	human being
HPVw18c134	MF588725	Gammapapillomavirus	Gammapapillomavirus 15	Gamma-HPV	Homo sapiens	human being
HPVw20c10a	MF588726	Gammapapillomavirus	Gammapapillomavirus 15	Gamma-HPV	Homo sapiens	human being
HPVwg1c09	MF588727	Gammapapillomavirus	Gammapapillomavirus 15	Gamma-HPV	Homo sapiens	human being
HPVw27c04c	MF588728	Gammapapillomavirus	Gammapapillomavirus 16	Gamma-HPV	Homo sapiens	human being
HPVEV03c188	MF588729	Gammapapillomavirus	Gammapapillomavirus 18	Gamma-HPV	Homo sapiens	human being
HPVw34c34a	MF588731	Gammapapillomavirus	Gammapapillomavirus 22	Gamma-HPV	Homo sapiens	human being
HPVTVMBSGc2450	MF588732	Gammapapillomavirus	Gammapapillomavirus 19	Gamma-HPV	Homo sapiens	human being
HPVw18c11d	MF588733	Gammapapillomavirus	Gammapapillomavirus 19	Gamma-HPV	Homo sapiens	human being
HPVdo1c02	MF588734	Gammapapillomavirus	Gammapapillomavirus 22	Gamma-HPV	Homo sapiens	human being
HPVEV03c212	MF588735	Gammapapillomavirus	Gammapapillomavirus 22	Gamma-HPV	Homo sapiens	human being
HPVEV06c118	MF588736	Gammapapillomavirus	Gammapapillomavirus 22	Gamma-HPV	Homo sapiens	human being
HPVm090c145	MF588737	Gammapapillomavirus	Gammapapillomavirus 22	Gamma-HPV	Homo sapiens	human being
HPVTVMBSHc13	MF588738	Gammapapillomavirus	Gammapapillomavirus 22	Gamma-HPV	Homo sapiens	human being
HPVTVMBSWc141	MF588739	Gammapapillomavirus	Gammapapillomavirus 22	Gamma-HPV	Homo sapiens	human being
HPVw18c07	MF588740	Gammapapillomavirus	Gammapapillomavirus 22	Gamma-HPV	Homo sapiens	human being
HPVw18c39	MF588741	Gammapapillomavirus	Gammapapillomavirus 22	Gamma-HPV	Homo sapiens	human being
HPVw20c08a	MF588742	Gammapapillomavirus	Gammapapillomavirus 22	Gamma-HPV	Homo sapiens	human being
HPVw21c693	MF588743	Gammapapillomavirus	Gammapapillomavirus 22	Gamma-HPV	Homo sapiens	human being
HPVga2c01	MF588744	Gammapapillomavirus	Gammapapillomavirus 23	Gamma-HPV	Homo sapiens	human being
HPVm090c10	MF588745	Gammapapillomavirus	Gammapapillomavirus 23	Gamma-HPV	Homo sapiens	human being
HPVEV03c40	MF588746	Gammapapillomavirus	Gammapapillomavirus 24	Gamma-HPV	Homo sapiens	human being
HPVEV06c107	MF588747	Gammapapillomavirus	Gammapapillomavirus 24	Gamma-HPV	Homo sapiens	human being
HPVm090c66	MF588748	Gammapapillomavirus	Gammapapillomavirus 24	Gamma-HPV	Homo sapiens	human being
HPVw07c74b	MF588749	Gammapapillomavirus	Gammapapillomavirus 24	Gamma-HPV	Homo sapiens	human being
HPVw22c09	MF588750	Gammapapillomavirus	Gammapapillomavirus 24	Gamma-HPV	Homo sapiens	human being
HPVw34c28a	MF588751	Gammapapillomavirus	Gammapapillomavirus 24	Gamma-HPV	Homo sapiens	human being
HPVw07c34d	MF588753	Gammapapillomavirus	Gammapapillomavirus 22	Gamma-HPV	Homo sapiens	human being
HPVga2c70	MF588754	Gammapapillomavirus	Gammapapillomavirus 28	Gamma-HPV	Homo sapiens	human being
HPVEV03c434	MF588755	Gammapapillomavirus	Gammapapillomavirus 22	Gamma-HPV	Homo sapiens	human being
HPVwg1c05	MF588756	Gammapapillomavirus	Gammapapillomavirus 22	Gamma-HPV	Homo sapiens	human being
HPVw27c03a	MF588758	Gammapapillomavirus	Gammapapillomavirus 7	Gamma-HPV	Homo sapiens	human being
HPV223	MG063749	Gammapapillomavirus	Gammapapillomavirus 22	Gamma-HPV	Homo sapiens	human being
HPV225	MG520499	Gammapapillomavirus	Gammapapillomavirus 7	Gamma-HPV	Homo sapiens	human being
HPV226	MG813996	Gammapapillomavirus	Gammapapillomavirus 6	Gamma-HPV	Homo sapiens	human being
MmPV4	MG837559	Gammapapillomavirus	Gammapapillomavirus 30	NHP-PV	Macacca mulatta	Rhesus macaque
HPV203	MG921180	Gammapapillomavirus	Gammapapillomavirus 7	Gamma-HPV	Homo sapiens	human being
HPV219	MH172376	Gammapapillomavirus	Gammapapillomavirus 13	Gamma-HPV	Homo sapiens	human being
HPV220	MH172377	Gammapapillomavirus	Gammapapillomavirus 17	Gamma-HPV	Homo sapiens	human being
HPV221	MH172378	Gammapapillomavirus	Gammapapillomavirus 10	Gamma-HPV	Homo sapiens	human being
HPV222	MH172379	Gammapapillomavirus	Gammapapillomavirus 19	Gamma-HPV	Homo sapiens	human being
HPV210	MH460956	Gammapapillomavirus	Gammapapillomavirus 12	Gamma-HPV	Homo sapiens	human being
MmPV5	MH745747	Gammapapillomavirus	Gammapapillomavirus 7	NHP-PV	Macacca mulatta	Rhesus macaque
MmPV7	MH745749	Gammapapillomavirus	Gammapapillomavirus	NHP-PV	Macacca mulatta	Rhesus macaque
HPVmSK008	MH777156	Gammapapillomavirus	Gammapapillomavirus 12	Gamma-HPV	Homo sapiens	human being
HPVmSK010	MH777158	Gammapapillomavirus	Gammapapillomavirus 10	Gamma-HPV	Homo sapiens	human being
HPVmSK011	MH777159	Gammapapillomavirus	Gammapapillomavirus 9	Gamma-HPV	Homo sapiens	human being
HPVmSK012	MH777160	Gammapapillomavirus	Gammapapillomavirus 22	Gamma-HPV	Homo sapiens	human being
HPVmSK013	MH777161	Gammapapillomavirus	Gammapapillomavirus 10	Gamma-HPV	Homo sapiens	human being
HPVmSK014	MH777162	Gammapapillomavirus	Gammapapillomavirus 22	Gamma-HPV	Homo sapiens	human being
HPVmSK015	MH777163	Gammapapillomavirus	Gammapapillomavirus 15	Gamma-HPV	Homo sapiens	human being
HPVmSK017	MH777165	Gammapapillomavirus	Gammapapillomavirus 19	Gamma-HPV	Homo sapiens	human being
HPVmSK019	MH777167	Gammapapillomavirus	Gammapapillomavirus 7	Gamma-HPV	Homo sapiens	human being
HPVmSK020	MH777168	Gammapapillomavirus	Gammapapillomavirus 11	Gamma-HPV	Homo sapiens	human being
HPVmSK022	MH777170	Gammapapillomavirus	Gammapapillomavirus 22	Gamma-HPV	Homo sapiens	human being
HPVmSK023	MH777171	Gammapapillomavirus	Gammapapillomavirus 22	Gamma-HPV	Homo sapiens	human being
HPVmSK028	MH777176	Gammapapillomavirus	Gammapapillomavirus 22	Gamma-HPV	Homo sapiens	human being
HPVmSK029	MH777177	Gammapapillomavirus	Gammapapillomavirus 16	Gamma-HPV	Homo sapiens	human being
HPVmSK030	MH777178	Gammapapillomavirus	Gammapapillomavirus 22	Gamma-HPV	Homo sapiens	human being
HPVmSK034	MH777182	Gammapapillomavirus	Gammapapillomavirus 22	Gamma-HPV	Homo sapiens	human being
HPVmSK037	MH777185	Gammapapillomavirus	Gammapapillomavirus 13	Gamma-HPV	Homo sapiens	human being
HPVmSK038	MH777186	Gammapapillomavirus	Gammapapillomavirus 8	Gamma-HPV	Homo sapiens	human being
HPVmSK039	MH777187	Gammapapillomavirus	Gammapapillomavirus 2	Gamma-HPV	Homo sapiens	human being
HPVmSK041	MH777188	Gammapapillomavirus	Gammapapillomavirus 12	Gamma-HPV	Homo sapiens	human being
HPVmSK046	MH777192	Gammapapillomavirus	Gammapapillomavirus 22	Gamma-HPV	Homo sapiens	human being
HPVmSK049	MH777194	Gammapapillomavirus	Gammapapillomavirus 22	Gamma-HPV	Homo sapiens	human being
HPVmSK050	MH777195	Gammapapillomavirus	Gammapapillomavirus 8	Gamma-HPV	Homo sapiens	human being
HPVmSK051	MH777196	Gammapapillomavirus	Gammapapillomavirus 22	Gamma-HPV	Homo sapiens	human being
HPVmSK054	MH777199	Gammapapillomavirus	Gammapapillomavirus 19	Gamma-HPV	Homo sapiens	human being
HPVmSK055	MH777200	Gammapapillomavirus	Gammapapillomavirus 12	Gamma-HPV	Homo sapiens	human being
HPVmSK056	MH777201	Gammapapillomavirus	Gammapapillomavirus 17	Gamma-HPV	Homo sapiens	human being
HPVmSK057	MH777202	Gammapapillomavirus	Gammapapillomavirus 8	Gamma-HPV	Homo sapiens	human being
HPVmSK058	MH777203	Gammapapillomavirus	Gammapapillomavirus 22	Gamma-HPV	Homo sapiens	human being
HPVmSK061	MH777206	Gammapapillomavirus	Gammapapillomavirus 11	Gamma-HPV	Homo sapiens	human being
HPVmSK062	MH777207	Gammapapillomavirus	Gammapapillomavirus 15	Gamma-HPV	Homo sapiens	human being
HPVmSK063	MH777208	Gammapapillomavirus	Gammapapillomavirus 11	Gamma-HPV	Homo sapiens	human being
HPVmSK064	MH777209	Gammapapillomavirus	Gammapapillomavirus 9	Gamma-HPV	Homo sapiens	human being
HPVmSK065	MH777210	Gammapapillomavirus	Gammapapillomavirus 1	Gamma-HPV	Homo sapiens	human being
HPVmSK067	MH777212	Gammapapillomavirus	Gammapapillomavirus 22	Gamma-HPV	Homo sapiens	human being
HPVmSK072	MH777217	Gammapapillomavirus	Gammapapillomavirus 12	Gamma-HPV	Homo sapiens	human being
HPVmSK075	MH777219	Gammapapillomavirus	Gammapapillomavirus 13	Gamma-HPV	Homo sapiens	human being
HPVmSK076	MH777220	Gammapapillomavirus	Gammapapillomavirus 9	Gamma-HPV	Homo sapiens	human being
HPVmSK078	MH777222	Gammapapillomavirus	Gammapapillomavirus 22	Gamma-HPV	Homo sapiens	human being
HPVmSK079	MH777223	Gammapapillomavirus	Gammapapillomavirus 27	Gamma-HPV	Homo sapiens	human being
HPVmSK080	MH777224	Gammapapillomavirus	Gammapapillomavirus	Gamma-HPV	Homo sapiens	human being
HPVmSK085	MH777228	Gammapapillomavirus	Gammapapillomavirus 16	Gamma-HPV	Homo sapiens	human being
HPVmSK086	MH777229	Gammapapillomavirus	Gammapapillomavirus 9	Gamma-HPV	Homo sapiens	human being
HPVmSK087	MH777230	Gammapapillomavirus	Gammapapillomavirus 9	Gamma-HPV	Homo sapiens	human being
HPVmSK089	MH777232	Gammapapillomavirus	Gammapapillomavirus 28	Gamma-HPV	Homo sapiens	human being
HPVmSK090	MH777233	Gammapapillomavirus	Gammapapillomavirus 13	Gamma-HPV	Homo sapiens	human being
HPVmSK091	MH777234	Gammapapillomavirus	Gammapapillomavirus 9	Gamma-HPV	Homo sapiens	human being
HPVmSK093	MH777236	Gammapapillomavirus	Gammapapillomavirus 28	Gamma-HPV	Homo sapiens	human being
HPVmSK094	MH777237	Gammapapillomavirus	Gammapapillomavirus 24	Gamma-HPV	Homo sapiens	human being
HPVmSK095	MH777238	Gammapapillomavirus	Gammapapillomavirus 11	Gamma-HPV	Homo sapiens	human being
HPVmSK096	MH777239	Gammapapillomavirus	Gammapapillomavirus 19	Gamma-HPV	Homo sapiens	human being
HPVmSK098	MH777241	Gammapapillomavirus	Gammapapillomavirus 22	Gamma-HPV	Homo sapiens	human being
HPVmSK100	MH777243	Gammapapillomavirus	Gammapapillomavirus 9	Gamma-HPV	Homo sapiens	human being
HPVmSK102	MH777244	Gammapapillomavirus	Gammapapillomavirus 12	Gamma-HPV	Homo sapiens	human being
HPVmSK103	MH777245	Gammapapillomavirus	Gammapapillomavirus 14	Gamma-HPV	Homo sapiens	human being
HPVmSK107	MH777249	Gammapapillomavirus	Gammapapillomavirus 22	Gamma-HPV	Homo sapiens	human being
HPVmSK109	MH777251	Gammapapillomavirus	Gammapapillomavirus 2	Gamma-HPV	Homo sapiens	human being
HPVmSK115	MH777257	Gammapapillomavirus	Gammapapillomavirus 26	Gamma-HPV	Homo sapiens	human being
HPVmSK116	MH777258	Gammapapillomavirus	Gammapapillomavirus 2	Gamma-HPV	Homo sapiens	human being
HPVmSK117	MH777259	Gammapapillomavirus	Gammapapillomavirus 23	Gamma-HPV	Homo sapiens	human being
HPVmSK118	MH777260	Gammapapillomavirus	Gammapapillomavirus 14	Gamma-HPV	Homo sapiens	human being
HPVmSK119	MH777261	Gammapapillomavirus	Gammapapillomavirus 24	Gamma-HPV	Homo sapiens	human being
HPVmSK120	MH777262	Gammapapillomavirus	Gammapapillomavirus 12	Gamma-HPV	Homo sapiens	human being
HPVmSK121	MH777263	Gammapapillomavirus	Gammapapillomavirus 9	Gamma-HPV	Homo sapiens	human being
HPVmSK122	MH777264	Gammapapillomavirus	Gammapapillomavirus 16	Gamma-HPV	Homo sapiens	human being
HPVmSK123	MH777265	Gammapapillomavirus	Gammapapillomavirus 3	Gamma-HPV	Homo sapiens	human being
HPVmSK126	MH777268	Gammapapillomavirus	Gammapapillomavirus 12	Gamma-HPV	Homo sapiens	human being
HPVmSK128	MH777270	Gammapapillomavirus	Gammapapillomavirus 21	Gamma-HPV	Homo sapiens	human being
HPVmSK131	MH777273	Gammapapillomavirus	Gammapapillomavirus 7	Gamma-HPV	Homo sapiens	human being
HPVmSK132	MH777274	Gammapapillomavirus	Gammapapillomavirus 22	Gamma-HPV	Homo sapiens	human being
HPVmSK137	MH777279	Gammapapillomavirus	Gammapapillomavirus 15	Gamma-HPV	Homo sapiens	human being
HPVmSK138	MH777280	Gammapapillomavirus	Gammapapillomavirus 12	Gamma-HPV	Homo sapiens	human being
HPVmSK139	MH777281	Gammapapillomavirus	Gammapapillomavirus 12	Gamma-HPV	Homo sapiens	human being
HPVmSK145	MH777287	Gammapapillomavirus	Gammapapillomavirus 22	Gamma-HPV	Homo sapiens	human being
HPVmSK147	MH777289	Gammapapillomavirus	Gammapapillomavirus 8	Gamma-HPV	Homo sapiens	human being
HPVmSK150	MH777292	Gammapapillomavirus	Gammapapillomavirus 9	Gamma-HPV	Homo sapiens	human being
HPVmSK152	MH777294	Gammapapillomavirus	Gammapapillomavirus 22	Gamma-HPV	Homo sapiens	human being
HPVmSK155	MH777297	Gammapapillomavirus	Gammapapillomavirus 9	Gamma-HPV	Homo sapiens	human being
HPVmSK156	MH777298	Gammapapillomavirus	Gammapapillomavirus 23	Gamma-HPV	Homo sapiens	human being
HPVmSK160	MH777302	Gammapapillomavirus	Gammapapillomavirus 11	Gamma-HPV	Homo sapiens	human being
HPVmSK165	MH777307	Gammapapillomavirus	Gammapapillomavirus 24	Gamma-HPV	Homo sapiens	human being
HPVmSK166	MH777308	Gammapapillomavirus	Gammapapillomavirus 24	Gamma-HPV	Homo sapiens	human being
HPVmSK167	MH777309	Gammapapillomavirus	Gammapapillomavirus 11	Gamma-HPV	Homo sapiens	human being
HPVmSK168	MH777310	Gammapapillomavirus	Gammapapillomavirus 2	Gamma-HPV	Homo sapiens	human being
HPVmSK169	MH777311	Gammapapillomavirus	Gammapapillomavirus 24	Gamma-HPV	Homo sapiens	human being
HPVmSK170	MH777312	Gammapapillomavirus	Gammapapillomavirus 22	Gamma-HPV	Homo sapiens	human being
HPVmSK171	MH777313	Gammapapillomavirus	Gammapapillomavirus 22	Gamma-HPV	Homo sapiens	human being
HPVmSK172	MH777314	Gammapapillomavirus	Gammapapillomavirus 22	Gamma-HPV	Homo sapiens	human being
HPVmSK176	MH777318	Gammapapillomavirus	Gammapapillomavirus 9	Gamma-HPV	Homo sapiens	human being
HPVmSK180	MH777322	Gammapapillomavirus	Gammapapillomavirus 19	Gamma-HPV	Homo sapiens	human being
HPVmSK183	MH777325	Gammapapillomavirus	Gammapapillomavirus 22	Gamma-HPV	Homo sapiens	human being
HPVmSK185	MH777327	Gammapapillomavirus	Gammapapillomavirus 18	Gamma-HPV	Homo sapiens	human being
HPVmSK186	MH777328	Gammapapillomavirus	Gammapapillomavirus 16	Gamma-HPV	Homo sapiens	human being
HPVmSK189	MH777331	Gammapapillomavirus	Gammapapillomavirus 24	Gamma-HPV	Homo sapiens	human being
HPVmSK190	MH777332	Gammapapillomavirus	Gammapapillomavirus 22	Gamma-HPV	Homo sapiens	human being
HPVmSK191	MH777333	Gammapapillomavirus	Gammapapillomavirus 9	Gamma-HPV	Homo sapiens	human being
HPVmSK192	MH777334	Gammapapillomavirus	Gammapapillomavirus 24	Gamma-HPV	Homo sapiens	human being
HPVmSK197	MH777339	Gammapapillomavirus	Gammapapillomavirus 19	Gamma-HPV	Homo sapiens	human being
HPVmSK202	MH777343	Gammapapillomavirus	Gammapapillomavirus 12	Gamma-HPV	Homo sapiens	human being
HPVmSK204	MH777345	Gammapapillomavirus	Gammapapillomavirus 12	Gamma-HPV	Homo sapiens	human being
HPVmSK205	MH777346	Gammapapillomavirus	Gammapapillomavirus 12	Gamma-HPV	Homo sapiens	human being
HPVmSK206	MH777347	Gammapapillomavirus	Gammapapillomavirus 12	Gamma-HPV	Homo sapiens	human being
HPVmSK210	MH777351	Gammapapillomavirus	Gammapapillomavirus 21	Gamma-HPV	Homo sapiens	human being
HPVmSK217	MH777356	Gammapapillomavirus	Gammapapillomavirus 22	Gamma-HPV	Homo sapiens	human being
HPVmSK218	MH777357	Gammapapillomavirus	Gammapapillomavirus 12	Gamma-HPV	Homo sapiens	human being
HPVmSK227	MH777366	Gammapapillomavirus	Gammapapillomavirus 24	Gamma-HPV	Homo sapiens	human being
HPVmSK229	MH777368	Gammapapillomavirus	Gammapapillomavirus 15	Gamma-HPV	Homo sapiens	human being
HPVmSK231	MH777370	Gammapapillomavirus	Gammapapillomavirus 26	Gamma-HPV	Homo sapiens	human being
HPVmSK237	MH777376	Gammapapillomavirus	Gammapapillomavirus 24	Gamma-HPV	Homo sapiens	human being
HPVmSK239	MH777378	Gammapapillomavirus	Gammapapillomavirus 19	Gamma-HPV	Homo sapiens	human being
HPVmSK241	MH777380	Gammapapillomavirus	Gammapapillomavirus 22	Gamma-HPV	Homo sapiens	human being
HPVmSK244	MH777383	Gammapapillomavirus	Gammapapillomavirus	Gamma-HPV	Homo sapiens	human being
HPVmSK245	MH777384	Gammapapillomavirus	Gammapapillomavirus 12	Gamma-HPV	Homo sapiens	human being
HPVmSK246	MH777385	Gammapapillomavirus	Gammapapillomavirus	Gamma-HPV	Homo sapiens	human being
HPVmSK249	MH777388	Gammapapillomavirus	Gammapapillomavirus	Gamma-HPV	Homo sapiens	human being
HPVmSK250	MH777389	Gammapapillomavirus	Gammapapillomavirus	Gamma-HPV	Homo sapiens	human being
HPVmSK040	MH972557	Gammapapillomavirus	Gammapapillomavirus 2	Gamma-HPV	Homo sapiens	human being
HPVmSK045	MH972558	Gammapapillomavirus	Gammapapillomavirus 22	Gamma-HPV	Homo sapiens	human being
HPVmSK101	MH972562	Gammapapillomavirus	Gammapapillomavirus 12	Gamma-HPV	Homo sapiens	human being
HPVmSK199	MH972563	Gammapapillomavirus	Gammapapillomavirus 22	Gamma-HPV	Homo sapiens	human being
HPV48	U31789	Gammapapillomavirus	Gammapapillomavirus 2	Gamma-HPV	Homo sapiens	human being
HPV50	U31790	Gammapapillomavirus	Gammapapillomavirus 3	Gamma-HPV	Homo sapiens	human being
HPV60	U31792	Gammapapillomavirus	Gammapapillomavirus 4	Gamma-HPV	Homo sapiens	human being
HPV4	X70827	Gammapapillomavirus	Gammapapillomavirus 1	Gamma-HPV	Homo sapiens	human being
HPV65	X70829	Gammapapillomavirus	Gammapapillomavirus 1	Gamma-HPV	Homo sapiens	human being
RnPV2	HQ625441	Iotapapillomavirus	Iotapapillomavirus 1	NPA-PV	Rattus norvegicus	Norweyian rat
PmPV1	JF755418	Iotapapillomavirus	Iotapapillomavirus 2	NPA-PV	Peromyscus maniculatus	Deer mouse
RnPV3	KT945134	Iotapapillomavirus	Iotapapillomavirus 1	NPA-PV	Rattus norvegicus	Brown rat
MnPV1	U01834	Iotapapillomavirus	Iotapapillomavirus 1	NPA-PV	Mastomys natalensis	Multimammate Mouse
OcPV1	AF227240	Kappapapillomavirus	Kappapapillomavirus 1	NPA-PV	Oryctolagus cuniculus	New Zealand white rabbit
SfPV1	K02708	Kappapapillomavirus	Kappapapillomavirus 2	NPA-PV	Sylvilagus floridanus	Cottontail rabbit
FcaPV1	AF480454	Lambdapapillomavirus	Lambdapapillomavirus 1	NPA-PV	Felis catus	Domestic cat
PlPV1	AY763115	Lambdapapillomavirus	Lambdapapillomavirus 4	NPA-PV	Procyon lotor	Raccoon
LrPV1	AY904722	Lambdapapillomavirus	Lambdapapillomavirus 1	NPA-PV	Lynx rufus	Bobcat
PcPV1	AY904723	Lambdapapillomavirus	Lambdapapillomavirus 1	NPA-PV	Puma concolor	Puma
PlpPV1	AY904724	Lambdapapillomavirus	Lambdapapillomavirus 1	NPA-PV	Panthera leo persica	Asiatic lion
CPV1	D55633	Lambdapapillomavirus	Lambdapapillomavirus 2	NPA-PV	Canis familiaris	Domestic dog
UuPV1	DQ180494	Lambdapapillomavirus	Lambdapapillomavirus 1	NPA-PV	Uncia uncia	Snow leopard
CPV6	FJ492744	Lambdapapillomavirus	Lambdapapillomavirus 3	NPA-PV	Canis familiaris	Domestic dog
CcrPV1	HQ585856	Lambdapapillomavirus	Lambdapapillomavirus 5	NPA-PV	Crocuta crocuta	spotted hyena
ElPV1	KJ410351	Lambdapapillomavirus	Lambdapapillomavirus 4	NPA-PV	Enhydra lutris nereis	Southern sea otter
AmPV4	MF327538	Lambdapapillomavirus	Lambdapapillomavirus 7	NPA-PV	Ailuropoda melanoleuca	Giant panda
LwPV1	MG571090	Lambdapapillomavirus	Lambdapapillomavirus 6	NPA-PV	Leptonychotes weddellii	Weddell seal
HPV204	KP769769	Mupapillomavirus	Mupapillomavirus 3	Mu/Nu-HPV	Homo sapiens	human being
HPVd01c06	MF588757	Mupapillomavirus	Mupapillomavirus 3	Mu/Nu-HPV	Homo sapiens	human being
HPVmSK025	MH777173	Mupapillomavirus	Mupapillomavirus 3	Mu/Nu-HPV	Homo sapiens	human being
HPV1	V01116	Mupapillomavirus	Mupapillomavirus 1	Mu/Nu-HPV	Homo sapiens	human being
HPV63	X70828	Mupapillomavirus	Mupapillomavirus 2	Mu/Nu-HPV	Homo sapiens	human being
HPV41	X56147	Nupapillomavirus	Nupapillomavirus 1	Mu/Nu-HPV	Homo sapiens	human being
UmPV1	EF536349	Omegapapillomavirus	Omegapapillomavirus 1	NPA-PV	Ursus maritimus	Polar bear
AmPV1	MF327535	Omegapapillomavirus	Omegapapillomavirus 3	NPA-PV	Ailuropoda melanoleuca	Giant panda
AmPV2	MF327536	Omegapapillomavirus	Omegapapillomavirus 1	NPA-PV	Ailuropoda melanoleuca	Giant panda
LwPV6	MG571091	Omegapapillomavirus	Omegapapillomavirus 2	NPA-PV	Leptonychotes weddellii	Weddell seal
LwPV7	MG571092	Omegapapillomavirus	Omegapapillomavirus 2	NPA-PV	Leptonychotes weddellii	Weddell seal
PsPV1	AJ238373	Omikronpapillomavirus	Omikronpapillomavirus 1	NPA-PV	Phocoena spinipinnis	Burmeister's porpoise
PphPV1	GU117621	Omikronpapillomavirus	Omikronpapillomavirus 1	NPA-PV	Phocoena phocoena	Harbor porpoise (Cetacean, Dolphine)
TtPV5	JN709470	Omikronpapillomavirus	Omikronpapillomavirus 1	NPA-PV	Tursiops truncatus	Bottlenosed dolphin
TtPV6	JN709471	Omikronpapillomavirus	Omikronpapillomavirus 1	NPA-PV	Tursiops truncatus	Bottlenosed dolphin
TtPV9	MG905161	Omikronpapillomavirus	Omikronpapillomavirus 1	NPA-PV	Tursiops truncatus	Bottlenosed dolphin
RtiPV2	KT852571	pending	pending	NPA-PV	Rusa timorensis	Deer
TpPVKSA424	KX434764	pending	pending	NPA-PV	Taphozous perforatus	Bat
TpPVKSA433	KX434767	pending	pending	NPA-PV	Taphozous perforatus	Bat
SsPV2	KY817993	pending	pending	NPA-PV	Sus scrofa	Domestic pig
LwPV4	MG571095	pending	pending	NPA-PV	Leptonychotes weddellii	Weddell seal
EdPV2	MH376689	pending	pending	NPA-PV	Erethizon dorsatum	North American porcupine
ChPV1	DQ091200	Phipapillomavirus	Phipapillomavirus 1	NPA-PV	Capra hircus	Domestic goat
MmiPV1	DQ269468	Pipapillomavirus	Pipapillomavirus 2	NPA-PV	Micromys minutus	Old World harvest mouse
McPV2	DQ664501	Pipapillomavirus	Pipapillomavirus 2	NPA-PV	Mastomys coucha	Multimammate Mouse
MaPV1	E15111	Pipapillomavirus	Pipapillomavirus 1	NPA-PV	Mesocricetus auratus	Syrian Golden hamster
RnPV1	GQ180114	Pipapillomavirus	Pipapillomavirus 2	NPA-PV	Rattus norvegicus	Norweyian rat
MmuPV1	GU808564	Pipapillomavirus	Pipapillomavirus 2	NPA-PV	Mus musculus	Mice
AsPV1	HQ625440	Pipapillomavirus	Pipapillomavirus 2	NPA-PV	Apodemus sylvaticus	Long-tailed field mouse
PsuPV1	LM653111	Pipapillomavirus	Pipapillomavirus 1	NPA-PV	Phodopus sungorus	Hamster
RnPV4	MH892425	Pipapillomavirus	Pipapillomavirus 2	NPA-PV	Rattus norvegicus	Brown rat
RaPV1	DQ366842	Psipapillomavirus	Psipapillomavirus 1	NPA-PV	Rousettus aegyptiacus	Egyptian rousette
EhPV3	KX276956	Psipapillomavirus	Psipapillomavirus 3	NPA-PV	Talpa europaea	Straw-coloured fruit bat
EhPV2	KX276957	Psipapillomavirus	Psipapillomavirus 2	NPA-PV	Talpa europaea	Straw-coloured fruit bat
TmPV1	AY609301	Rhopapillomavirus	Rhopapillomavirus 1	NPA-PV	Trichechus manatus latirostris	Caribbean manatee
TmPV2	JN709473	Rhopapillomavirus	Rhopapillomavirus 1	NPA-PV	Trichechus manatus latirostris	Caribbean manatee
TmPV3	KP205502	Rhopapillomavirus	Rhopapillomavirus 2	NPA-PV	Trichechus manatus latirostris	Caribbean manatee
TmPV4	KP205503	Rhopapillomavirus	Rhopapillomavirus 2	NPA-PV	Trichechus manatus latirostris	Caribbean manatee
EdPV1	AY684126	Sigmapapillomavirus	Sigmapapillomavirus 1	NPA-PV	Erethizon dorsatum	North American porcupine
CPV2	AY722648	Taupapillomavirus	Taupapillomavirus 1	NPA-PV	Canis familiaris	Domestic dog
CPV7	FJ492742	Taupapillomavirus	Taupapillomavirus 1	NPA-PV	Canis familiaris	Domestic dog
CPV13	JX141478	Taupapillomavirus	Taupapillomavirus 2	NPA-PV	Canis familiaris	Domestic dog
FcaPV3	JX972168	Taupapillomavirus	Taupapillomavirus 3	NPA-PV	Felis catus	Domestic cat
MpPV1	KF006988	Taupapillomavirus	Taupapillomavirus 4	NPA-PV	Mustela putorius furo	Ferret
FcaPV4	KF147892	Taupapillomavirus	Taupapillomavirus 3	NPA-PV	Felis catus	Domestic cat
CPV17	KT272399	Taupapillomavirus	Taupapillomavirus 1	NPA-PV	Canis familiaris	Labrador dog
CPV19	KX599536	Taupapillomavirus	Taupapillomavirus 1	NPA-PV	Canis familiaris	Domestic dog
FcaPV5	KY853656	Taupapillomavirus	Taupapillomavirus 3	NPA-PV	Felis catus	Domestic cat
LwPV5	MG571094	Taupapillomavirus	Taupapillomavirus 5	NPA-PV	Leptonychotes weddellii	Weddell seal
CPV21	MH285952	Taupapillomavirus	Taupapillomavirus 2	NPA-PV	Canis familiaris	Domestic dog
CPV22	MH285953	Taupapillomavirus	Taupapillomavirus 2	NPA-PV	Canis familiaris	Domestic dog
CPV23	MH285954	Taupapillomavirus	Taupapillomavirus 2	NPA-PV	Canis familiaris	Domestic dog
PePV1	AF420235	Thetapapillomavirus	Thetapapillomavirus 1	NPA-PV	Psittacus erithacus	Grey parrot
RfPV1	KC858266	Treisdeltapapillomavirus	Treisdeltapapillomavirus 1	NPA-PV	Rhinolophus ferrumequinum	Greater horseshoe bat
PaPV1	KJ173785	Treisepsilonpapillomavirus	Treisepsilonpapillomavirus 1	NPA-PV	Pygoscelis adeliae	Adélie penguin
PaPV2	MF168943	Treisepsilonpapillomavirus	Treisepsilonpapillomavirus 2	NPA-PV	Pygoscelis adeliae	Adélie penguin
VvPV1	KF857586	Treisetapapillomavirus	Treisetapapillomavirus 1	NPA-PV	Vulpes vulpes	Red Fox
LwPV2	MG571089	Treisetapapillomavirus	Treisetapapillomavirus 2	NPA-PV	Leptonychotes weddellii	Weddell seal
MrPV1	JQ814847	Treisiotapapillomavirus	Treisiotapapillomavirus 1	NPA-PV	Myotis ricketti	Rickett's Big-Footed Bat
EcPV8	KU963288	Treiskappapapillomavirus	Treiskappapapillomavirus 1	NPA-PV	Equus ferus caballus	Domestic horse
RtiPV1	KP757765	Treisthetapapillomavirus	Treisthetapapillomavirus 1	NPA-PV	Rusa timorensis	Deer
FgPV1	KJ452243	Treiszetapapillomavirus	Treiszetapapillomavirus 1	NPA-PV	Fulmarus glacialis	Northern fulmar
TtPV2	AY956402	Upsilonpapillomavirus	Upsilonpapillomavirus 2	NPA-PV	Tursiops truncatus	Bottlenosed dolphin
TtPV1	EU240894	Upsilonpapillomavirus	Upsilonpapillomavirus 1	NPA-PV	Tursiops truncatus	Bottlenosed dolphin
TtPV3	EU240895	Upsilonpapillomavirus	Upsilonpapillomavirus 1	NPA-PV	Tursiops truncatus	Bottlenosed dolphin
DdPV1	GU117620	Upsilonpapillomavirus	Upsilonpapillomavirus 1	NPA-PV	Delphinus delphis	Cetacean (Dolphine)
PphPV2	GU117622	Upsilonpapillomavirus	Upsilonpapillomavirus 3	NPA-PV	Phocoena phocoena	Harbor porpoise (Cetacean, Dolphine)
TtPV4	JN709469	Upsilonpapillomavirus	Upsilonpapillomavirus 1	NPA-PV	Tursiops truncatus	Bottlenosed dolphin
TtPV7	JN709472	Upsilonpapillomavirus	Upsilonpapillomavirus 1	NPA-PV	Tursiops truncatus	Bottlenosed dolphin
BPV9	AB331650	Xipapillomavirus	Xipapillomavirus 1	NPA-PV	Bos taurus	Domestic cow
BPV10	AB331651	Xipapillomavirus	Xipapillomavirus 1	NPA-PV	Bos taurus	Domestic cow
BPV11	AB543507	Xipapillomavirus	Xipapillomavirus 1	NPA-PV	Bos taurus	Domestic cow
BPV3	AF486184	Xipapillomavirus	Xipapillomavirus 1	NPA-PV	Bos taurus	Domestic cow
BPV6	AJ620208	Xipapillomavirus	Xipapillomavirus 1	NPA-PV	Bos taurus	Domestic cow
BPV12	JF834523	Xipapillomavirus	Xipapillomavirus 2	NPA-PV	Bos taurus	Domestic cow
RtPV2	KC810012	Xipapillomavirus	Xipapillomavirus 3	NPA-PV	Rangifer tarandus	Reindeer
BPV15	KM983393	Xipapillomavirus	Xipapillomavirus 1	NPA-PV	Bos taurus	Domestic cow
CePV3	KT932712	Xipapillomavirus	Xipapillomavirus 5	NPA-PV	Cervus elaphus	Red deer
BPV17	KU519392	Xipapillomavirus	Xipapillomavirus 4	NPA-PV	Bos taurus	Domestic cow
BPV20	KU519395	Xipapillomavirus	Xipapillomavirus 3	NPA-PV	Bos taurus	Domestic cow
BPV04AC14	KX098515	Xipapillomavirus	Xipapillomavirus 1	NPA-PV	Bos taurus	Domestic cow
BPV26	MG281846	Xipapillomavirus	Xipapillomavirus 1	NPA-PV	Bos taurus	Domestic cow
BPV24	MG602223	Xipapillomavirus	Xipapillomavirus 1	NPA-PV	Bos taurus	Domestic cow
BPV4	X05817	Xipapillomavirus	Xipapillomavirus 1	NPA-PV	Bos taurus	Domestic cow
EcPV1	AF498323	Zetapapillomavirus	Zetapapillomavirus 1	NPA-PV	Equus ferus caballus	Domestic horse
